# Supplementary material for: Ca-Dependent Folding of Human Calumenin
Source: PLoS One. 2016 Mar 18;11(3):e0151547. doi: 10.1371/journal.pone.0151547 (PMC4798761; doi:10.1371/journal.pone.0151547)
Supplement: S1 Video — Rotation in 3D of the SAXS envelope superposed to the best fitting in silico model obtained. (ZIP) [file pone.0151547.s008.zip]

Archive with 1 entries (1 files):
- SV8 - structure prediction and SAXS overlap.wmv
